# Supplementary material for: Knowledge, attitudes, and practices regarding cystic echinococcosis and sheep herding in Peru: a mixed-methods approach
Source: BMC Vet Res. 2017 Jul 6;13:213. doi: 10.1186/s12917-017-1130-4 (PMC5500929; doi:10.1186/s12917-017-1130-4)
Supplement: Supplementary file 1 — Knowledge, Attitudes and Practices survey data. XLXS (44.9 KB) [file 12917_2017_1130_MOESM1_ESM.xlsx]

## Sheet: Hoja1
								Have you partcipated in intervention program to control CE?		Raise sheep?		How do you ID your heard?						Do you raise other animals? How many of each?					Do your sheep get vaccinated?					Who vaccinates your sheep?					Do you vax other animals?	Do your sheep get dewormed?					Who deworms your sheep?					Do you deworm other animals?	Any difficulties adding a new vax/DW med?	Vet Supervision	Do you Slaughter your own livestock?	Where do you slaughter your livestock?
Code	Departament	Province	City	Dictrict	Community	Interview location	Ocupation	Yes/No?	When?	Yes/No?	How many?	Earring	Tatoo	Mark	Paint on fur	Color ribbons/wool on ear	Keep registry?	Bovine	Porcine	Camelids	Goats	Other	Yes/No?	How often?	When?	against what disease?	Cost (S/.)	him/herself	Veterinarian	A Community member	SENASA	Other	Yes/No?	Yes/No?	How often?	When?	Agains what disease?	Cost? (S/.)	him/herself	Veterinarian	A Community member	SENASA	Other	Yes/No?	Yes/No?	Yes/No?	Yes/No?	Backyard	Common Area
c1002	Cusco	Canas		Tupac Amaru	Pamapahuasi	Field	Shepherd	0		1	100	0	0	0	1	0	0						1	12	once a year	fever, ticks	0.7	1	0	0	0			1	6	8	intestinal worms, Fasciola	1.2	1	0	0	0			None	0	1	1	0
c2001	Cusco	Espinar		Coporaque	C.P. huayhuahuasi	Main Square	Shepherd	1	Training workshop from Municipality	1	5	0	0	0	0	0	1	2		3			0					0	0	0	0			1	6	4, 11	Intestinal worms	2.5	0	0	0	0	Technician	1	None	0	1	1	0
c2002	Cusco	Espinar		Coporaque	C.P. huyhuahuasi	P.S. Huayhuahuasi	Shepherd	0		1	20	0	0	0	1	1	0	12					1	3	12	Sepsis	1.4	1	0	0	0		0	1	3	4,7,10,12	Fasciola	1.5	1	0	0	0		1	None	0	1	1	0
c2003	Cusco	Canchis		Marangani		Store	Shepherd	0		1	2	0	0	0	0	0	1						1	1	every month	mange, lice		0	1	0	0			1	6	6, 10	Fasciola	5	0	1	0	0			None	1	0	1	0
c2004	Cusco	Espinar		Coporaque	C.C. Huayhuahuasi	Community Center	Sales	0		0
c2005	Cusco	Espinar		Coporaque	C.P. Huayhuahuasi	Community Center	Shepherd	0		1	20	0	0	0	0	0	1	10		10			1	6	06, 12	lice	1.2	1	0	0	0		1	1	6	06, 12	Fasciola	0.5	1	0	0	0		1	None	0	1	1	0
c2006	Cusco	Espinar		Coporaque	C.C. Huayhuahuasi	Community Center	Shepherd	1	Health Campaign from MOH	1	15	1	0	0	0	0	0	15		60			1	3	3, 6, 9, 12	Sepsis	4	1	0	0	0		1	1	3	15 days prior to vax	Fasciola	0.9	1	0	0	0		1	None	1	1	1	0
c2007	Cusco	Espinar		Coporaque	C.C. Huayhuahuasi	Community Center	Shepherd	0		1	20	0	0	0	1	0	0			30			1	12	5	fever	1	1	0	0	0		1	1	4	5, 10,1	Fasciola	1.2	1	0	0	0		1	None	0	1	1	0
c2008	Cusco	Espinar		Coporaque	C.C. Huayhuahuasi	Community Center	Shepherd	0		1	40	0	0	1	0	0	0	1					1	6	5, 12	Sepsis	0.8	1	0	0	0		1	1	3	1,4,7,10	Intestinal worms	2	1	0	0	0		1	None	0	1	1	0
c2010	Cusco	Espinar		Coporaque	C.P. Huayhuahuasi	Community Center	Shepherd	0		1	24	0	0	1	0	0	0	2		15			0					0	0	0	0			1	6	5, 12	intestinal worms, Fasciola	1.34	1	0	0	0		1	difficult to implement	0	1	1	0
c2011	Cusco	Espinar		Coporaque	C.C. Huayhuahuasi	Community Center	Shepherd	0		1	15	0	0	0	0	0	1	2		15			1	6	5, 12	mange		1	0	0	0		1	1	6	5, 12	Intestinal worms		1	0	0	0		1	difficult to implement	0	1	1	0
c2014	Cusco											0	0	0	0	0	0
c3004	Cusco	Canchis		Marangani		Taxi	Shepherd	0		1	5	0	0	0	0	0	1	7					0					0	0	0	0			1	6	4, 10	Fasciola, Mange	2	0	0	1	0		1	costs	0	1	1	0
c3005	Cusco	Canchis		Marangani	Mamuera	Store	Shepherd	0		1	4	0	0	0	0	0	1		2				0					0	0	0	0			1	3	1, 4, 7 ,10	Intestinal worm, Fasciola	2	0	0	0	0	Technician	1	None	0	1	1	0
c3007	Cusco	Canchis		Marangani	Ocobamba	Home	Shepherd	0		1	2	0	0	0	0	0	1	2					0					0	0	0	0			1	6	6, 12	Fasciola	5	0	0	0	0	Technician	1	None	0	1	1	0
c3008	Cusco	Canchis		Marangani	Llallahui	Field	Shepherd	0		1	4	0	0	0	0	0	1	1					0					0	0	0	0			1	6	4, 10	intestinal worms, Fasciola	2	1	0	0	0		1	Only if strictly needed	0	1	1	0
c3009	Cusco	Canchis		Marangani	Mamuera	Llicsapampa	Shepherd	0		1	12	0	0	0	0	0	1						1	12	when livestock lose weight	intestinal worms		0	0	0	0	technician		1	12	when needed	Fasciola	2.5	0	0	0	0	Technician		Only if strictly needed	0	1	1	0
c3010	Cusco	Canchis		Marangani	Chachtulloc	Field	Shepherd	0		1	3	0	0	0	0	0	1					Guinea Pig	0					0	0	0	0		1	1	12	12	Fasciola	6	0	0	0	0	Technician		Only if strictly needed	1	1	1	0
h1001	Huancavelica	Huancavelica		Huancavelica	Sacsamarca	vivienda	Shepherd	0		1	26	0	0	0	0	1	1			86			0					0	0	0	0			1	12	6	Intestinal worms, ectoparasites	0.5	1	0	0	0		1	None	0	1	1	0
h1002	Huancavelica	Huancavelica		Huancavelica	C.C. Sacsamarca	Vivienda	Shepherd	1	6 months ago - SENASA	1	40	0	0	1	1	0	0			150			1	6	1, 8	Doesn't know	0.2	0	0	0	0	technician	1	1	4	12, 6	Doesn't know	0.2	0	0	0	0	Technician	1	Potential side effects	0	1	1	0
h1008	Huancavelica	Huancavelica	Huancavelica	Ascención	CalquiGrande	P.S. Calquichico	Shepherd	0		1	20	0	0	0	0	1	0						1	12	5	intestinal worms	1	0	1	0	0		0	1	1	when needed	intestinal worms, Fasciola	4	0	1	0	0		0	Only if strictly needed	0	1	1	0
h1009	Huancavelica	Huancavelica		Ascención	Totoral Chico	P.S. Calquichico	Shepherd	0		1	15	0	0	0	0	1	0	3					1	0	when it is needed	lice	0	1	0	0	0		1	1	6	6, 12	Fasciola	0	1	0	0	0		1	None	0	0	1	0
h1010	Huancavelica	Huancavelica		Ascención	Calqui grande	P.S. Claquichico	Shepherd	0		1	20	0	0	1	0	0	0			15			0					0	0	0	0			1	12	when needed	Intestinal worms	0.7	1	0	0	0		1	Only if animal gets sick	0	1	1	0
h1011	Huancavelica	Huancavelica		Nuevo occoro	C.P. Tansiri	Estancia Uqcurumi	Shepherd	0		1	80	0	0	0	0	1	0	14					1	6	3, 9	so they can produce more milk	0.94	1	0	0	0		1	1	3	3, 6, 9, 12	Intestinal worms	1.9	0	0	0	0	Other	1	None	0	1	1	0
h1012	Huancavelica	Huancavelica		Ascención	Pastales huando	Zona Pajari	Shepherd	0		1	80	0	0	1	0	0	1	2		110			0					0	0	0	0			1	6	4, 11	Intestinal worms, ectoparasites	0.5	1	0	0	0		1	Needs trained staff and more info about it	0	1	1	0
h1013	Huancavelica	Huancavelica		San Cristobal	Pastales huando	Llacto	Shepherd	0		1	20	0	0	1	0	0	0			10			1	3	9, 12, 3, 6	mange, cyst	1	1	0	0	0		1	1	1	every month	cyst, intestinal worms		1	0	0	0		1	It might be complicated	0	1	1	0
j1001	Junin	Jauja	Jauja	Curicaca-ElRosario	C.C. Curicaca-El Rosario	Ñuñunya	Shepherd*	0		1	417	0	0	0	1	1	1						1	2	9	Doesn't know		0	1	0	0		0	1	2	9	Doesn't know		0	1	0	0		0	It depends what disease they deal with	1	0	0	0
j1002	Junin	jauja	Jauja	Curicaca-El Rosario	curicaca-Rosario	Anta	Shepherd	0		1	300	0	0	1	0	0	1	10					1	6	6	mange	0.6	1	0	0	0		1	1	6	6	Fasciola	0.4	1	0	0	0		1	Lack of information	0	1	1	1
j1003	Junin	Jauja	Jauja		San Francisco		Housewife	0		0
j1005	Junin	Yauli		Chacapalpa	chacapalpa	Mayunya	Shepherd	1	1994 - SENASA	1	24	0	0	0	0	0	1	9					0					0	0	0	0		1	1	4	11, 7	Fasciola	2	1	0	0	0		1	Costs	0	1	1	0
j1008	Junin	Yauli		Chacapalpa	C.c. Chacapalpa		Shepherd	1	20 years ago	1	120	0	0	0	1	0	1	12					1	3	11	applies antibiotics and vaccines	1	1	0	0	0		1	1	3	1, 4, 7, 10	5 x 1	1	1	0	0	0		1	None	0	1	1	0
j1010	Junin	Jauja		Canchayllo	C.C. Canchayllo		Shepherd	0		1	20	1	0	0	0	0	1	10					0					0	0	0	0		1	1	4	4, 12	Intestinal worms, Fasciola	5	1	0	0	0		1	Potential side effects	0	0	1	0
j1012	Junin	Jauja		Canchayllo	C.P. San Juan de Pachacayo		Shepherd	0		1	80	0	0	0	1	0	0						0					0	0	0	0			1	6	5, 11	intestinal worms, Fasciola	0.9	1	0	0	0			Costs and availability of meds	0	1	1	0
j2002	Junin	Junin		Ondores	San Pedro de Pari	Tambo	Shepherd	0		1	60	0	0	1	1	0	0						1	12	4	ectoparasites	0.3	1	0	0	0			1	6	4, 11	Instestinal worms, Fasciola	0.8	1	0	0	0			Potential side effects	0	1	1	0
j2004	Junin	Junin		Ondores	San Pedro de Pari	Tambo	Shepherd	0		1	100	0	0	1	1	0	1						1		only when livestock gets sick	applies antibiotics and vitamines	2	1	0	0	0			1	6	between seasons, when going to new fields	Varies	1	1	0	0	0			Potential side effects	0	1	1	0
j2005	Junin	Junin		Ondores	San Pedro de Pari	Tambo	Shepherd	1	2013 - in by Agriculture Ministry in Junin	1	80	0	0	1	1	0	1			10			1	3	1, 4,	applies antibiotics	1	1	0	0	0		1	1	3	1,4	5x1 Gold, intestinal worms	0.8	1	0	0	0		1	Lack of information; only if strictly needed	1	1	1	0
j2006	Junin	Junin		Ondores	San Pedro de Pari		Shepherd	1	2013 - CE screening	1	80	0	0	1	1	0	0			6			1	6	1, 7	intestinal worms, ectoparasites	1.5	1	0	0	0		1	1	6	1, 7	intestinal worms, Fasciola	1.8	1	0	0	0		1	None	0	1	1	0
j2007	Junin	Junin		Ondores	San Pedro de Pari	Tambo	Shepherd	0		1	50	0	0	1	1	0	0	15					1		rare	anthrax, foot & mouth disease		1	0	0	0		1	1	3	1, 4, 8 ,10	Intestinal worms	1	1	0	0	0		1	Lack of effectiveness	0	1	1	0
j3002	Junin	Huancayo		Chicche	Potaca-Vista Alegre	Vista Alegre	Shepherd	0		1	100	0	0	1	1	0	0	10					1	12	2	foot & mouth disease		0	0	0	1		1	1	6	2, 10	administers albendazol, thiabendazol	1.2	1	0	0	0		1	None	0	1	1	0
j3004	Junin	Huancayo		Chicche	Potaca-Vista Alegre		Shepherd	0		1	70	0	0	1	1	0	0	1					1	12	10	foot & mouth disease		1	0	0	1		1	1	6	2, 10	intestinal worms, Fasciola	1.4	1	0	0	0		1	Lack of Information	0	1	1	0
j3005	Junin	Huancayo		Chicche	Potaca-Vista Alegre	Dairy Plant	Shepherd	0		1	30	1	0	0	1	0	0	2		150			1	3	1,4,10	Doesn't know	1.4	0	0	0	0	technician	1	1	4	1, 4,10	Internal and external worms	2	0	0	0	0	Technician	1	None	1	0	1	0
j3006	Junin	Huancayo		Chicche	Vista Alegre	Store	Shepherd	0		1	50	0	0	0	1	1	0	2					1	3	2, 11	applies antibiotics	2.5	1	0	0	0		1	1	3	2, 8, 11	Instestinal worms	1.4	1	0	0	0		1	None	0	1	1	0
j3007	Junin	Huancayo		Chicche	Potaca-Vista Alegre		Shepherd	0		1	5	0	0	0	0	1	0						0					0	0	0	0			1	3	4, 7, 10	Intestinal worms	1	0	1	0	0			Only if strictly needed	0	1	1	0
p1001	Puno	El Collao		Ilave	C.P. Kanccora Yakango	Tambo	Shepherd	0		1	25	0	0	0	0	1	1	4		3			0					0	0	0	0			1	12	12	intestinal worms, Fasciola	1	0	0	0	0	Technician	1	None	0	1	1	0
p1002	Puno	El Collao		Ilave	C.P. Kanccora Yakango	Tambo	Shepherd	0		1	14	0	0	0	0	1	0	3					0					0	0	0	0			1	12	1	intestinal worms, Fasciola	1	1	0	0	0		1	None, he already administers meds	0	1	1	0
p1005	Puno	El Collao		Ilave	C.C. Churo Lopez	Field	Shepherd	0		1	21	0	0	0	0	0	1	5	1	2	7		0					0	0	0	0			1	12	6	intestinal worms	0.2	1	0	0	0		1	None	0	1	1	0
p1006	Puno	El Collao		Ilave	C.P. ChuroLopez	Home	Shepherd	0		1	10	0	0	0	0	0	1						0					0	0	0	0			0												0	1	1	0
p1008	Puno	El Collao		Ilave	C.P. Churo Lopez	Home	Shepherd	0		1	50	0	0	0	0	0	1			20			0					0	0	0	0			1	12	7 o 1	intestinal worms	0.9	1	0	0	0		1	not used to it	0	1	1	0
p1009	Puno	El Collao		Ilave	Parcialidad Chiuraya Quelicani	C.P. Lopez	Shepherd	0		1	15	0	0	0	0	0	1	3	5	2			0					0	0	0	0			1	3	during rain season, every month, dry season every 3 months	tenia, fasciola	1	0	1	0	0	Technician	1	None	0	1	1	0
p1010	Puno
p2001	Puno	Melgar		Macari	Asociación de Productores Kacsile	Ayaviri	Shepherd	1	2014 - lecture by SENASA	1	80	0	0	1	1	0	0	2		20			0					0	0	0	0			1	6	5, 10	intestinal worms, Fasciola	3	1	0	0	0		1	None	0	1	1	0
p2002	Puno	El Collao		Ilave	C.P. Kanccora Yakango	Tambo	Shepherd	0		1	30	0	0	0	1	0	0			70			0					0	0	0	0			1	6	3, 12	intestinal worms, Fasciola	1.4	1	0	0	0		0	None	0	1	1	0
p2003	Puno
p2004	Puno
p2005	Puno
p2006	Puno	Melgar		Nuñoa	Kangalli Pichacani	Agencia Agraria	Shepherd	0		1	80	1	0	1	0	0	0	12		120			0					0	0	0	0		1	1	6	5, 11	lung worms, Fasciola	0.3	1	0	0	0		1	None	0	1	1	0
p2006	Puno
							5			49	24																							48	48		Fasciola:		33	5	1	0	10
																												19	3	0	2	3		49	6		0.583333		48	0.306122						49	49	49	49
																							26		1 = January			49	49	49	49			0.979592		1 = January			0.708333							6	44	48	1
0 =	FALSE	NO																					49		2 = February			0.387755				8				2 = February	Others:									0.122449	0.897959	0.979592	0.0204082
1 =	TRUE	YES																					0.530612		3 = March							49				3 = March
																									4 = April							0.163265				4 = April
																									5 = May											5 = May
																									6 = June											6 = June
																									7 = July											7 = July
																									8 = August											8 = August
																									9 = September											9 = September
																									10 = October											10 = October
																									11 = November											11 = November
																									12 = December											12 = December
[truncated: 48 more columns]
