# Supplementary material for: Knowledge, attitudes, and practices regarding cystic echinococcosis and sheep herding in Peru: a mixed-methods approach
Source: BMC Vet Res. 2017 Jul 6;13:213. doi: 10.1186/s12917-017-1130-4 (PMC5500929; doi:10.1186/s12917-017-1130-4)
Supplement: Supplementary file 2 — Qualitative. Semi-Structure interview quotes. XLXS (30.1 KB) [file 12917_2017_1130_MOESM2_ESM.xlsx]

## Sheet: Hoja1
Theme	Quotes	Interviewee
Knowledge related to cystic echinococcosis
	¨The common belief is that since people raise animals they live with cats… Those cats, through their hair, transmit the disease [CE].¨	H1011MC
	¨Through contaminated food, especially ingestion of infected meat or handling of meat from infected livestock. ¨	C3001MC
	¨… if I feed my dog with diseased viscera, the dog will defecate, and if it defecates, my livestock will eat it too, and if I ingest that [livestock] meat, I will become contaminated too¨	J1002
	¨There were two cases of CE in town, one of them passed away, and the other, the girl is fine, she had surgery. ¨	J1007MC
	¨In this town, every year there is an average of five cases of CE. Two to three people make it to surgery, but only when they start to feel ´uncomfortable. ´¨	J2001MC
Barriers for a cystic echinococcosis control program
	¨… people will participate [in a Program] … They can participate, but only when it is beneficial to them, but for themselves, not their animals. ¨	J2001MC
	¨People don’t believe [in medicine]. Here in the health center they don’t get vaccinated. Now they do, because there is ‘Programa Juntos´**. That is why they are going now. If ‘Programa Juntos’ didn’t exist they would hardly go to the health center. ¨	P1002
	¨We [the community] practically have never received assistance. I believe that it has to do with the difficulty of getting to Chacapalpa [his town]. They [programs] have gotten to other communities, but not to Chacapalpa. ¨	J1006MC
	¨ [We need] ongoing training, available to all people, because there are a lot of people that don’t know [about CE], so there has to be continuous orientation…¨	J2007
	¨The first thing we would need is training, for us shepherds. The technical personnel should collaborate, in all areas; there could be a school of some sort.¨	P2001
	¨It is necessary to learn, because we live from the animals. We make a living from them. No one would like for this disease to ‘attack’ us. We would hope to gain support and training on the matter¨	C2009MC
	¨They could be trained [on CE prevention], through several workshops that they can understand. They can even be taught that their meat could be sold for a higher price, and that way they can be convinced¨	J1006MC
	¨Through workshops, but workshops, not lectures …Training workshops, first for health providers, because not all of them know about it [CE], then for educators, and then for institutional representatives, for everyone basically. You can also create activities that are appealing to the community. ¨	H1004MC
	¨Well, [a community member] would know better about livestock, because maybe someone from the municipality doesn’t know much about caring and herding livestock, and the animals are difficult to handle¨	H1003 MC
	¨Better yet! A member of our community will be more responsible and will remember to remind the rest of the people [to deworm their animals] ¨	J1007MC
Perspectives on cystic echinococcosis control strategies
Dog Deworming	¨…the dog is much more difficult to dose [administer medication]. At least sheep can be controlled, but the dog can’t be controlled¨	P1002
	¨I think that it is a less viable option [dog deworming]. People don’t have a set routine, not even for themselves. They don’t go or take their kids to the health center. It is less likely that they would do it for their animals. ¨	J3001MC
Sheep vaccination	¨You prevent it with it [vaccines]. You prevent the disease in animals, and with that, [you prevent CE] in humans¨	J1001
	¨To start off, the vaccine would be alright. You would also be producing good meat¨	J3002
	¨ [with a vaccine] the meat flavor is gone. It is just like with the potatoes that we produce, with artificial [fertilizers], it is the same. But, if we don’t vaccinate our sheep, it is delicious [the meat] … ¨	H1001
	¨Now, I don’t know how feasible this could be. The herds are not always in the community, shepherds take them to their ´chozas’ on their ‘estancias’ [pastures away from their community] . ¨	J3001MC
Sheep deworming	¨No, it isn’t convenient, because their meat can be contaminated [with medicine], it can cause disease to humans¨	C3004
	¨Depending on what kind of product [medicine] it is, let’s say if it is product that lasts for a whole year, that would be good, but if it isn’t, we are used to deworming our sheep every three or four months. ¨	P2005
	¨It would be difficult to get them to invest an extra 5 Soles [U.S. $ 1.58] in a sheep, knowing that they will slaughter it soon. ¨	J1007MC
	¨It would not be feasible, since they would not want to invest in something they are going to sell soon. That would be only if they would have to pay for it. However, if they can get it for free, then, I think that we could work with the community. But if it depends solely on them, regarding costs, they will not pay for it. ¨	J1006MC
Willingness to pay for cystic echinococcosis control strategies
Provided for free	¨How are we sure that the vaccine [or other medication] will be good for our animals; maybe it has expired or is something else. We have no guarantees if those are for free … ¨	C3010
	¨Most of the people will want to make sure that the medicine they are getting is real, and of good quality, or at least the same quality as the medicine they regularly buy themselves. If they can make sure of that, they will accept it. ¨	J2003MC
Provided for a cost	¨They [shepherds] are going to keep on coming to get stuff for free, they will receive it, but they won’t even give it to their dogs. They won’t even remember to, that is how people are around here [rural areas]. ¨	P1002
	¨In Huancavelica, in the isolated areas, like the estancias, people only make a living from the sale of their livestock. In a month, they possibly sell one or two sheep, obtaining a monthly income of 200 to 300 Soles [U.S. $ 63 – U.S. $95]. If they need to invest an amount close to 10% of their monthly income, it is very unlikely that they will agree to it. ¨	H1011MC
